# Supplementary material for: Abundance of Colistin-Resistant, OXA-23- and ArmA-Producing Acinetobacter baumannii Belonging to International Clone 2 in Greece
Source: Front Microbiol. 2020 Apr 15;11:668. doi: 10.3389/fmicb.2020.00668 (PMC7212473; doi:10.3389/fmicb.2020.00668)
Supplement: TABLE S1 — Metadata, genotypic and phenotypic results of the 42 CRAB from Greece. [file Table_1.XLS]

## Sheet: S1
strain ID	NCBI ID	City	Hospital	Year	specimen	ST Pasteur (Oxford)	cps	OC	PmrA	PmrB	OXA-23(genetic background)	OXA-51-like	ADC(genetic background)	16S RMTases(genetic background)	TEM	sul	tet	mph	msr	cat	aminoglycoside phosphotransferase	Colistin	Imipenem	Meropenem	Ceftazidime	Cefepime	Ciprofloxacin	Levofloxacin	Gentamicin	Tobramycin	Trimethoprim/Sulfamethoxazole
AK_2015_20	1711020	Athens	Aglaia Kyriakoy	2015	rectal	2 (425)	KL4	OCL1	-	A226V	OXA-23(Tn2006)	OXA-66	ADC-73(ISAba1)	armA(Tn1548)	TEM-1D	sul2	tet(B)	mph(E)	msr(E)		aph(3'')-Ib, aph(3')-Ia, aph(3')-VIa, aph(6)-Id	4 (R)	>=16 (R)	>=16 (R)	>=64 (R)	>=64 (R)	>=4 (R)	>=8 (R)	>=16 (R)	>=16 (R)	>=320 (R)
AK_2015_21	1711021	Athens	Aglaia Kyriakoy	2015	colostomy	2 (425)	KL4	OCL1	-	A226V	OXA-23(Tn2006)	OXA-66	ADC-73(ISAba1)	armA(Tn1548)	TEM-1D	sul2	tet(B)	mph(E)	msr(E)		aph(3'')-Ib, aph(3')-Ia, aph(3')-VIa, aph(6)-Id	4 (R)	>=16 (R)	>=16 (R)	>=64 (R)	>=64 (R)	>=4 (R)	>=8 (R)	>=16 (R)	>=16 (R)	>=320 (R)
AK_2015_22	1711022	Athens	Aglaia Kyriakoy	2015	rectal	2 (425)	KL4	OCL1	-	A226V	OXA-23(Tn2006)	OXA-66	ADC-73(ISAba1)	armA(Tn1548)	TEM-1D	sul2	tet(B)	mph(E)	msr(E)		aph(3'')-Ib, aph(3')-Ia, aph(3')-VIa, aph(6)-Id	4 (R)	>=16 (R)	>=16 (R)	>=64 (R)	>=64 (R)	>=4 (R)	>=8 (R)	>=16 (R)	4 (S)	>=320 (R)
AK_2015_23	1711023	Athens	Aglaia Kyriakoy	2015	rectal	2 (425)	KL4	OCL1	-	A226V	OXA-23(Tn2006)	OXA-66	ADC-73(ISAba1)	armA(Tn1548)	TEM-1D	sul2	tet(B)	mph(E)	msr(E)		aph(3'')-Ib, aph(3')-Ia, aph(3')-VIa, aph(6)-Id	8 (R)	>=16 (R)	>=16 (R)	>=64 (R)	>=64 (R)	>=4 (R)	>=8 (R)	>=16 (R)	>=16 (R)	>=320 (R)
AK_2015_24	1711024	Athens	Aglaia Kyriakoy	2015	conjuctiva	2 (425)	KL4	OCL1	-	A226V	OXA-23(Tn2006)	OXA-66	ADC-73(ISAba1)	armA(Tn1548)	TEM-1D		tet(B)	mph(E)	msr(E)		aph(3'')-Ib, aph(3')-Ia, aph(3')-VIa, aph(6)-Id	4 (R)	>=16 (R)	>=16 (R)	>=64 (R)	>=64 (R)	>=4 (R)	>=8 (R)	>=16 (R)	>=16 (R)	<=20 (S)
AK_2015_25	1711025	Athens	Aglaia Kyriakoy	2015	rectal	2 (425)	KL4	OCL1	-	A226V	OXA-23(Tn2006)	OXA-66	ADC-73(ISAba1)	armA(Tn1548)	TEM-1D	sul2	tet(B)	mph(E)	msr(E)		aph(3'')-Ib, aph(3')-Ia, aph(3')-VIa, aph(6)-Id	4 (R)	>=16 (R)	>=16 (R)	>=64 (R)	>=64 (R)	>=4 (R)	>=8 (R)	>=16 (R)	>=16 (R)	>=320 (R)
AK_2015_27	1711027	Athens	Aglaia Kyriakoy	2015	tracheal secretions	2 (425)	KL4	OCL1	-	A226V	OXA-23(Tn2006)	OXA-66	ADC-73(ISAba1)	armA(Tn1548)	TEM-1D	sul2	tet(B)	mph(E)	msr(E)		aph(3'')-Ib, aph(3')-Ia, aph(3')-VIa, aph(6)-Id	4 (R)	>=16 (R)	>=16 (R)	>=64 (R)	>=64 (R)	>=4 (R)	>=8 (R)	>=16 (R)	>=16 (R)	>=320 (R)
AK_2015_28	1711028	Athens	Aglaia Kyriakoy	2015	rectal	2 (425)	KL4	OCL1	-	A226V	OXA-23(Tn2006)	OXA-66	ADC-73(ISAba1)	armA(Tn1548)	TEM-1D	sul2	tet(B)	mph(E)	msr(E)		aph(3'')-Ib, aph(3')-Ia, aph(3')-VIa, aph(6)-Id	4 (R)	>=16 (R)	>=16 (R)	>=64 (R)	>=64 (R)	>=4 (R)	>=8 (R)	>=16 (R)	>=16 (R)	>=320 (R)
AK_2015_29	1711029	Athens	Aglaia Kyriakoy	2015	tracheal secretions	2 (425)	KL4	OCL1	-	A226V	OXA-23(Tn2006)	OXA-66	ADC-73(ISAba1)	armA(Tn1548)	TEM-1D		tet(B)	mph(E)	msr(E)		aph(3'')-Ib, aph(3')-Ia, aph(3')-VIa, aph(6)-Id	8 (R)	>=16 (R)	>=16 (R)	>=64 (R)	>=64 (R)	>=4 (R)	>=8 (R)	>=16 (R)	>=16 (R)	>=320 (R)
AK_2015_30	1711030	Athens	Aglaia Kyriakoy	2015	rectal	2 (425)	KL4	OCL1	-	A226V	OXA-23(Tn2006)	OXA-66	ADC-73(ISAba1)	armA(Tn1548)	TEM-1D	sul2	tet(B)	mph(E)	msr(E)		aph(3'')-Ib, aph(3')-Ia, aph(6)-Id	4 (R)	>=16 (R)	>=16 (R)	>=64 (R)	>=64 (R)	>=4 (R)	>=8 (R)	>=16 (R)	>=16 (R)	>=320 (R)
AK_2015_31	1711031	Athens	Aglaia Kyriakoy	2015	rectal	2 (425)	KL4	OCL1	-	A226V	OXA-23(Tn2006)	OXA-66	ADC-73(ISAba1)	armA(Tn1548)	TEM-1D	sul2	tet(B)	mph(E)	msr(E)		aph(3'')-Ib, aph(3')-Ia, aph(3')-VIa, aph(6)-Id	4 (R)	>=16 (R)	>=16 (R)	>=64 (R)	>=64 (R)	>=4 (R)	>=8 (R)	>=16 (R)	>=16 (R)	>=320 (R)
AK_2015_32	1711032	Athens	Aglaia Kyriakoy	2015	stool	2 (425)	KL4	OCL1	-	A226V	OXA-23(Tn2006)	OXA-66	ADC-73(ISAba1)	armA(Tn1548)	TEM-1D	sul2	tet(B)	mph(E)	msr(E)		aph(3'')-Ib, aph(3')-Ia, aph(3')-VIa, aph(6)-Id	4 (R)	>=16 (R)	>=16 (R)	>=64 (R)	>=64 (R)	>=4 (R)	>=8 (R)	>=16 (R)	>=16 (R)	>=320 (R)
AK_2015_33	1711033	Athens	Aglaia Kyriakoy	2015	urine	2 (425)	KL4	OCL1	-	A226V;E140V	OXA-23(Tn2006)	OXA-66	ADC-73(ISAba1)	armA(Tn1548)	TEM-1D	sul2	tet(B)				aph(3'')-Ib, aph(3')-Ia, aph(3')-VIa, aph(6)-Id	16 (R)	>=16 (R)	>=16 (R)	>=64 (R)	>=64 (R)	>=4 (R)	>=8 (R)	>=16 (R)	>=16 (R)	>=320 (R)
TR_2016_34	1711034	Athens	Thriaseio	2016	blood	2 (425)	KL40	OCL1	-	A226V	OXA-23(Tn2006)	OXA-66	ADC-73(ISAba1)	armA(Tn1548)	TEM-1D	sul2	tet(B)	mph(E)	msr(E)		aph(3'')-Ib, aph(3')-Ia, aph(3')-VIa, aph(6)-Id	8 (R)	>=16 (R)	>=16 (R)	>=64 (R)	>=64 (R)	>=4 (R)	>=8 (R)	>=16 (R)	>=16 (R)	>=320 (R)
TR_2016_35	1711035	Athens	Thriaseio	2016	blood	2 (208)	KL2	OCL1	-	A226V	OXA-23(Tn2006)	OXA-66	ADC-73(ISAba1)	armA(Tn1548)	TEM-1D		tet(B)				aph(3'')-Ib, aph(3')-Ia, aph(3')-VIa, aph(6)-Id	4 (R)	>=16 (R)	>=16 (R)	>=64 (R)	>=64 (R)	>=4 (R)	>=8 (R)	>=16 (R)	>=16 (R)	>=320 (R)
TR_2016_36	1711036	Athens	Thriaseio	2016	blood	2 (451)	KL28	OCL1	-	A226V	OXA-23(Tn2006)	OXA-66	ADC-73(ISAba1)	armA(Tn1548)	TEM-1D	sul2	tet(B)				aph(3'')-Ib, aph(3')-Ia, aph(3')-VIa, aph(6)-Id	4 (R)	>=16 (R)	>=16 (R)	>=64 (R)	>=64 (R)	>=4 (R)	>=8 (R)	>=16 (R)	>=16 (R)	>=320 (R)
TR_2015_37	1711037	Athens	Thriaseio	2015	blood	2 (425)	KL40	OCL1	-	A226V	OXA-23(Tn2006)	OXA-66	ADC-73(ISAba1)	armA(Tn1548)	TEM-1D		tet(B)	mph(E)	msr(E)		aph(3'')-Ib, aph(3')-Ia, aph(3')-VIa, aph(6)-Id	4 (R)	>=16 (R)	>=16 (R)	>=64 (R)	>=64 (R)	>=4 (R)	>=8 (R)	>=16 (R)	>=16 (R)	<=20 (S)
KT_2016_39	1711039	Athens	Kat	2016	blood	2 (451)	KL28	OCL1	-	A226V	OXA-23(Tn2006)	OXA-66	ADC-73(ISAba1)	armA(Tn1548)	TEM-1D	sul2	tet(B)				aph(3'')-Ib, aph(3')-Ia, aph(6)-Id	4 (R)	>=16 (R)	>=16 (R)	>=64 (R)	>=64 (R)	>=4 (R)	>=8 (R)	>=16 (R)	>=16 (R)	>=320 (R)
KT_2015_40	1711040	Athens	Kat	2015	bronchial	2 (436)	KL47	OCL1	-	A226V	OXA-23(Tn2006)	OXA-66	ADC-73(ISAba1)		TEM-1D	sul2	tet(B)	mph(E)	msr(E)		aph(3'')-Ib, aph(3')-Ia, aph(3')-VIa, aph(6)-Id	4 (R)	>=16 (R)	>=16 (R)	>=64 (R)	>=64 (R)	>=4 (R)	>=8 (R)	8 (R)	<=1 (S)	>=320 (R)
PU_2016_41	1711041	Patras	Patras Uni	2016	blood	2 (208)	KL2	OCL1	M12V	Y388N;R181H	OXA-23(Tn2006)	OXA-66	ADC-73(ISAba1)	armA(Tn1548)	TEM-1D		tet(B)	mph(E)	msr(E)		aph(3'')-Ib, aph(3')-Ia, aph(3')-VIa, aph(6)-Id	0.5 (S)	>=16 (R)	>=16 (R)	>=64 (R)	>=64 (R)	>=4 (R)	>=8 (R)	>=16 (R)	>=16 (R)	<=20 (S)
PU_2015_42	1711042	Patras	Patras Uni	2015	catheter (blood)	2 (425)	KL40	OCL1	-	A226V	OXA-23(Tn2006)	OXA-66	ADC-73(ISAba1)	armA(Tn1548)	TEM-1D		tet(B)	mph(E)	msr(E)		aph(3'')-Ib, aph(3')-VIa, aph(6)-Id	8 (R)	>=16 (R)	>=16 (R)	>=64 (R)	>=64 (R)	>=4 (R)	>=8 (R)	>=16 (R)	>=16 (R)	<=20 (S)
FK_2015_45	1711045	Athens	Filoktitis	2015	urine	2 (425)	KL40	OCL1	-	A226V	OXA-23(Tn2006)	OXA-66	ADC-73(ISAba1)	armA(Tn1548)	TEM-1D	sul2	tet(B)	mph(E)	msr(E)		aph(3'')-Ib, aph(3')-Ia, aph(3')-VIa, aph(6)-Id	8 (R)	>=16 (R)	>=16 (R)	>=64 (R)	>=64 (R)	>=4 (R)	>=8 (R)	>=16 (R)	>=16 (R)	>=320 (R)
FK_2016_46	1711046	Athens	Filoktitis	2016	urine	1 (1567)	KL40	OCL2	K172I	A226V	OXA-23(Tn2008)	OXA-69	ADC-175(ISAba125)			sul1					aac(3)-Ia, ant(3'')-Ia, aph(3')-VIa	32 (R)	>=16 (R)	>=16 (R)	>=64 (R)	16 (I)	>=4 (R)	>=8 (R)	>=16 (R)	<=1 (S)	160 (R)
FK_2016_47	1711047	Athens	Filoktitis	2016	sputum	1 (1567)	KL40	OCL2	K172I	A226V	OXA-23(Tn2008)	OXA-69	ADC-175(ISAba125)			sul1					aac(3)-Ia, ant(3'')-Ia, aph(3')-VIa	32 (R)	>=16 (R)	>=16 (R)	>=64 (R)	16 (I)	>=4 (R)	>=8 (R)	>=16 (R)	<=1 (S)	160 (R)
IP_2016_50	1711050	Athens	Ippokrateio	2016	wound	2 (425)	KL40	OCL1	-	A226V	OXA-23(Tn2006)	OXA-66	ADC-73(ISAba1)	armA(Tn1548)	TEM-1D	sul2	tet(B)	mph(E)	msr(E)		aph(3'')-Ib, aph(3')-Ia, aph(6)-Id	8 (R)	>=16 (R)	>=16 (R)	>=64 (R)	>=64 (R)	>=4 (R)	>=8 (R)	>=16 (R)	>=16 (R)	>=320 (R)
IP_2016_51	1711051	Athens	Ippokrateio	2016	catheter	2 (425)	KL40	OCL1	-	A226V	OXA-23(Tn2006)	OXA-66	ADC-73(ISAba1)	armA(Tn1548)	TEM-1D	sul2	tet(B)	mph(E)	msr(E)		aph(3'')-Ib, aph(3')-Ia, aph(3')-VIa, aph(6)-Id	4 (R)	>=16 (R)	>=16 (R)	>=64 (R)	>=64 (R)	>=4 (R)	>=8 (R)	>=16 (R)	>=16 (R)	>=320 (R)
AO_2015_52	1711052	Athens	Agia Olga	2015	bronchial secretions	2 (425)	KL40	OCL1	-	A226V	OXA-23(Tn2006)	OXA-66	ADC-73(ISAba1)	armA(Tn1548)	TEM-1D	sul2	tet(B)	mph(E)	msr(E)		aph(3'')-Ib, aph(3')-Ia, aph(6)-Id	8 (R)	>=16 (R)	>=16 (R)	>=64 (R)	>=64 (R)	>=4 (R)	>=8 (R)	>=16 (R)	>=16 (R)	>=320 (R)
AO_2015_53	1711053	Athens	Agia Olga	2015	catheter	2 (425)	KL4	OCL1	-	A226V	OXA-23(Tn2006)	OXA-66	ADC-73(ISAba1)	armA(Tn1548)	TEM-1D	sul2	tet(B)	mph(E)	msr(E)		aph(3'')-Ib, aph(3')-Ia, aph(3')-VIa, aph(6)-Id	8 (R)	>=16 (R)	>=16 (R)	>=64 (R)	>=64 (R)	>=4 (R)	>=8 (R)	>=16 (R)	>=16 (R)	>=320 (R)
AO_2015_54	1711054	Athens	Agia Olga	2015	blood	2 (425)	KL40	OCL1	D10N	A226V	OXA-23(Tn2006)	OXA-66	ADC-73(ISAba1)		TEM-1D	sul2	tet(B)	mph(E)	msr(E)		aph(3'')-Ib, aph(3')-Ia, aph(3')-VIa, aph(6)-Id	64 (R)	>=16 (R)	>=16 (R)	>=64 (R)	>=64 (R)	>=4 (R)	>=8 (R)	8 (R)	<=1 (S)	>=320 (R)
AO_2015_55	1711055	Athens	Agia Olga	2015	sputum	2 (425)	KL40	OCL1	-	A226V	OXA-23(Tn2006)	OXA-66	ADC-73(ISAba1)	armA(Tn1548)	TEM-1D	sul2	tet(B)	mph(E)	msr(E)		aph(3'')-Ib, aph(3')-Ia, aph(6)-Id	8 (R)	>=16 (R)	>=16 (R)	>=64 (R)	>=64 (R)	>=4 (R)	>=8 (R)	>=16 (R)	>=16 (R)	>=320 (R)
AO_2015_56	1711056	Athens	Agia Olga	2015	bronchial secretions	2 (425)	KL4	OCL1	-	A226V	OXA-23(Tn2006)	OXA-66	ADC-73(ISAba1)	armA(Tn1548)	TEM-1D	sul2	tet(B)	mph(E)	msr(E)		aph(3'')-Ib, aph(3')-Ia, aph(6)-Id	4 (R)	>=16 (R)	>=16 (R)	>=64 (R)	>=64 (R)	>=4 (R)	>=8 (R)	>=16 (R)	>=16 (R)	>=320 (R)
AO_2015_57	1711057	Athens	Agia Olga	2015	bronchial secretions	2 (436)	KL47	OCL1	-	A226V	OXA-23(Tn2006)	OXA-66	ADC-73(ISAba1)	armA(Tn1548)	TEM-1D	sul2	tet(B)	mph(E)	msr(E)		aph(3'')-Ib, aph(3')-Ia, aph(3')-VIa, aph(6)-Id	4 (R)	>=16 (R)	>=16 (R)	>=64 (R)	>=64 (R)	>=4 (R)	>=8 (R)	>=16 (R)	>=16 (R)	>=320 (R)
AO_2015_58	1711058	Athens	Agia Olga	2015	bronchial secretions	2 (425)	KL40	OCL1	-	A226V	OXA-23(Tn2006)	OXA-66	ADC-73(ISAba1)	armA(Tn1548)	TEM-1D	sul2	tet(B)	mph(E)	msr(E)		aph(3'')-Ib, aph(3')-Ia, aph(3')-VIa, aph(6)-Id	4 (R)	>=16 (R)	>=16 (R)	>=64 (R)	>=64 (R)	>=4 (R)	>=8 (R)	>=16 (R)	>=16 (R)	>=320 (R)
AO_2015_59	1711059	Athens	Agia Olga	2015	blood	2 (425)	KL40	OCL1	-	A226V	OXA-23(Tn2006)	OXA-66	ADC-73(ISAba1)	armA(Tn1548)	TEM-1D	sul2	tet(B)	mph(E)	msr(E)		aph(3'')-Ib, aph(3')-Ia, aph(6)-Id	4 (R)	>=16 (R)	>=16 (R)	>=64 (R)	>=64 (R)	>=4 (R)	>=8 (R)	>=16 (R)	>=16 (R)	>=320 (R)
AO_2015_60	1711060	Athens	Agia Olga	2015	bronchial secretions	2 (425)	KL40	OCL1	-	A226V	OXA-23(Tn2006)	OXA-66	ADC-73(ISAba1)	armA(Tn1548)	TEM-1D	sul2	tet(B)	mph(E)	msr(E)		aph(3'')-Ib, aph(3')-Ia, aph(3')-VIa, aph(6)-Id	4 (R)	>=16 (R)	>=16 (R)	>=64 (R)	>=64 (R)	>=4 (R)	>=8 (R)	>=16 (R)	>=16 (R)	>=320 (R)
AO_2015_61	1711061	Athens	Agia Olga	2015	blood	2 (425)	KL4	OCL1	-	A226V	OXA-23(Tn2006)	OXA-66	ADC-73(ISAba1)	armA(Tn1548)	TEM-1D	sul2	tet(B)				aph(3'')-Ib, aph(3')-Ia, aph(3')-VIa, aph(6)-Id	4 (R)	>=16 (R)	>=16 (R)	>=64 (R)	>=64 (R)	>=4 (R)	>=8 (R)	4 (S)	>=16 (R)	>=320 (R)
GE_2017_62	1711062	Larissa	Larissa	missing	unknown	2 (195)	KL3	OCL1	-	-	OXA-23(Tn2006)	OXA-66	ADC-73(ISAba1)	armA(Tn1548)		sul1	tet(B)	mph(E)	msr(E)	catA1	aac(3)-Ia, ant(3'')-Ia, aph(3'')-Ib, aph(3')-VIa, aph(6)-Id	0.5 (S)	>=16 (R)	>=16 (R)	>=64 (R)	>=64 (R)	>=4 (R)	>=8 (R)	>=16 (R)	>=16 (R)	>=320 (R)
SI_2017_63	1711063	Athens	Sismanogleio	2017	bronchial secretions	2 (208)	KL2	OCL1	-	A226V	OXA-23(Tn2006)	OXA-66	ADC-73(ISAba1)	armA(Tn1548)	TEM-1D	sul2	tet(B)	mph(E)	msr(E)		aph(3'')-Ib, aph(3')-Ia, aph(3')-VIa, aph(6)-Id	8 (R)	>=16 (R)	>=16 (R)	>=64 (R)	>=64 (R)	>=4 (R)	>=8 (R)	>=16 (R)	>=16 (R)	>=320 (R)
SI_2017_65	1711065	Athens	Sismanogleio	2017	blood	1 (1567)	KL40	OCL2	-	A226V	OXA-23(Tn2008)	OXA-69	ADC-175(ISAba125)			sul1					aac(3)-Ia, ant(3'')-Ia, aph(3')-VIa	4 (R)	>=16 (R)	>=16 (R)	>=64 (R)	32 (R)	>=4 (R)	>=8 (R)	>=16 (R)	<=1 (S)	160 (R)
SI_2017_66	1711066	Athens	Sismanogleio	2017	pleural fluid	2 (208)	KL2	OCL1	-	A226V	OXA-23(Tn2006)	OXA-66	ADC-73(ISAba1)	armA(Tn1548)	TEM-1D	sul2	tet(B)	mph(E)	msr(E)		aph(3'')-Ib, aph(3')-Ia, aph(3')-VIa, aph(6)-Id	4 (R)	>=16 (R)	>=16 (R)	>=64 (R)	>=64 (R)	>=4 (R)	>=8 (R)	>=16 (R)	>=16 (R)	>=320 (R)
SI_2017_69	1711069	Athens	Sismanogleio	2017	broncheal fluid	2 (451)	KL28	OCL1	-	A226V;L178F	OXA-23(Tn2006)	OXA-66	ADC-73(ISAba1)	armA(Tn1548)	TEM-1D	sul2	tet(B)				aph(3'')-Ib, aph(3')-Ia, aph(3')-VIa, aph(6)-Id	16 (R)	>=16 (R)	>=16 (R)	>=64 (R)	>=64 (R)	>=4 (R)	>=8 (R)	>=16 (R)	>=16 (R)	>=320 (R)
GE_2017_70	1711070	Athens	General	2017	urine	2 (425)	KL4	OCL1	-	A226V	OXA-23(Tn2006)	OXA-66	ADC-73(ISAba1)	armA(Tn1548)		sul2	tet(B)	mph(E)	msr(E)		aph(3'')-Ib, aph(3')-VIa, aph(6)-Id	8 (R)	>=16 (R)	>=16 (R)	>=64 (R)	>=64 (R)	>=4 (R)	>=8 (R)	>=16 (R)	>=16 (R)	>=320 (R)
S1. ST: sequence type. cps: capsule. OC: lipooligosaccharide outer core.
